# Supplementary material for: Sperm Capacitation and Kinematics in Phodopus Hamsters
Source: Int J Mol Sci. 2023 Nov 8;24(22):16093. doi: 10.3390/ijms242216093 (PMC10671044; doi:10.3390/ijms242216093)
Supplement: Supplementary file 1 [file ijms-24-16093-s001.zip]

Archive with 1 entries (1 files):
- ijms-2654457-supplementary.pdf
